# Supplementary material for: Genome-wide identification, transcriptional profiling, and miRNA-binding site analysis of the LBD gene family in the camphor tree
Source: Front Plant Sci. 2025 Jun 19;16:1591736. doi: 10.3389/fpls.2025.1591736 (PMC12222220; doi:10.3389/fpls.2025.1591736)
Supplement: Supplementary file 2 [file Table1.xls]

Sequence	Method	Ka	Ks	Ka/Ks	P-Value(Fisher)	Length	S-Sites	N-Sites	Fold-Sites(0:2:4)	Substitutions	S-Substitutions	N-Substitutions	Fold-S-Substitutions(0:2:4)	Fold-N-Substitutions(0:2:4)	Divergence-Time	Substitution-Rate-Ratio(rTC:rAG:rTA:rCG:rTG:rCA/rCA)	GC(1:2:3)	ML-Score	AICc	Akaike-Weight	Model
CcLBD3-CcLBD8	YN	0.231912	1.76225	0.1316	4.28E-22	750	181.084	568.916	NA	220	106.586	113.414	NA	NA	0.601405	1.81508:1.81508:1:1:1:1	0.365677(0.408676:0.294521:0.393836)	NA	NA	NA	NA
CcLBD5-CcLBD10	YN	0.250541	1.55949	0.160656	1.32E-17	510	120.757	389.243	NA	160	77.1215	82.8785	NA	NA	0.560471	1.26948:1.26948:1:1:1:1	0.561997(0.562802:0.463768:0.65942)	NA	NA	NA	NA
CcLBD5-CcLBD21	YN	0.217942	1.93593	0.112577	9.02E-21	582	129.566	452.434	NA	167	81.4569	85.5431	NA	NA	0.600403	1.60199:1.60199:1:1:1:1	0.607477(0.588785:0.504673:0.728972)	NA	NA	NA	NA
CcLBD10-CcLBD21	YN	0.208934	1.10815	0.188544	1.31E-15	498	127.536	370.464	NA	139	71.6182	67.3818	NA	NA	0.439218	2.05657:2.05657:1:1:1:1	0.557166(0.557971:0.468599:0.644928)	NA	NA	NA	NA
CcLBD13-CcLBD16	YN	0.0819357	0.996033	0.0822621	8.48E-22	453	100.237	352.763	NA	80	52.6313	27.3687	NA	NA	0.284201	0.894972:0.894972:1:1:1:1	0.461145(0.53681:0.374233:0.472393)	NA	NA	NA	NA
CcLBD14-CcLBD32	YN	0.072011	0.570459	0.126233	7.03E-20	636	169.922	466.078	NA	97	65	32	NA	NA	0.205183	1.49283:1.49283:1:1:1:1	0.489922(0.527907:0.490698:0.451163)	NA	NA	NA	NA
CcLBD17-CcLBD19	YN	0.0949444	6.81097	0.0139399	2.71E-45	555	115.796	439.204	NA	126	86.8374	39.1626	NA	NA	1.49619	1.44401:1.44401:1:1:1:1	0.546296(0.575758:0.414141:0.64899)	NA	NA	NA	NA
CcLBD23-CcLBD26	YN	0.0624371	0.566808	0.110156	1.69E-18	501	146.751	354.249	NA	78	56.9252	21.0748	NA	NA	0.210175	8.86285:8.86285:1:1:1:1	0.527938(0.540462:0.445087:0.598266)	NA	NA	NA	NA
CcLBD24-CcLBD27	YN	0.153925	0.402104	0.382799	1.06E-05	585	169.705	415.295	NA	108	50.5929	57.4071	NA	NA	0.22592	3.00447:3.00447:1:1:1:1	0.504167(0.555:0.48:0.4775)	NA	NA	NA	NA
CcLBD28-CcLBD29	YN	0.144138	0.54375	0.26508	6.18E-09	513	152.587	360.413	NA	103	55.9339	47.0661	NA	NA	0.262998	3.19635:3.19635:1:1:1:1	0.483988(0.517467:0.425764:0.508734)	NA	NA	NA	NA
CcLBD35-CcLBD38	YN	0.131911	0.792498	0.166449	5.65E-25	894	225.362	668.638	NA	184	103.265	80.7346	NA	NA	0.298433	2.22497:2.22497:1:1:1:1	0.575658(0.59375:0.485197:0.648026)	NA	NA	NA	NA
