# Supplementary material for: Genome-wide identification, transcriptional profiling, and miRNA-binding site analysis of the LBD gene family in the camphor tree
Source: Front Plant Sci. 2025 Jun 19;16:1591736. doi: 10.3389/fpls.2025.1591736 (PMC12222220; doi:10.3389/fpls.2025.1591736)
Supplement: Supplementary file 3 [file Table2.xlsx]

## Sheet: Sheet1
Primer sequences for SYBR Green-based qRT-PCR validation
GENE ID	Forward primer sequence(5'-3')	Reverse primer sequence(5'-3')
CcLBD8	CTGCCTGCAAATACCAAAG	TGACCCCAAACAGCCTAT
CcLBD21	GACGACGAGCTTCAAGAG	TCAACCGAACAAATTCAACA
CcLBD22	ACTCGGACTCGGTTCAAG	GACTGGCTCAGAGGCTAA
CcLBD23	TGCTACAGGAGTTGCCAATG	CGCCCACACATCCATACA
CcLBD27	AGCCGAGCTTCTCAACAT	TGGTTTTGGGACTGGGAAT
CcLBD33	GAGCAAGCAATGTTTCTAAG	GCAACACAACCATAGACA
CcLBD38	AGCCGAAGAAGACGAAGC	CGCCACCTCAGATTACAAAC
CcActin	CCTCGACACACAGGCGTTAT	CCATGCTCGATGGGATATTTCA
